# Supplementary material for: Genomic molecular epidemiology of carbapenemase-producing Escherichia coli ST410 isolates by complete genome analysis
Source: Vet Res. 2023 Sep 1;54:72. doi: 10.1186/s13567-023-01205-6 (PMC10472685; doi:10.1186/s13567-023-01205-6)
Supplement: Supplementary file 3 — Additional file 3: Epidemiological profiles of analysed whole-genome datasets in this study. [file 13567_2023_1205_MOESM3_ESM.xlsx]

## Sheet: Supplementary
	Additional file 3. Epidemiological profiles of analyzed whole genome datasets in this study.
	No.	Strain	GBK	Host	Isolation Source	Country	Year	MLST
	1	4238	CP103533	Human	blood	USA	2019	410
	2	A1_180	CP040381	Gull	Feces	USA	2016	410
	3	A1_181	CP040067	Gull	Feces	USA	2016	410
	4	YD786	CP013112	Human	Urine	USA	2012	410
	5	Es_ST410_NW1_NDM_09_2017	CP031231	Human	Rectal	United Kingdom	2017	410
	6	P24_WM1_05.20	CP085056	Human	Rectal	United Kingdom	2020	410
	7	UK_Dog_Liverpool	CP031653	Dog	Foot lacerations	United Kingdom	2016	410
	8	042	CP042934	Human	Feces	Switzerland	2019	410
	9	124	CP048344		Environment	Switzerland	2019	410
	10	38	CP048376		Environment	Switzerland	2019	410
	11	AR24_2b	CP035944	Dog	Rectal	Switzerland	2018	410
	12	RUT3575	CP048010.1	Human	Rectal	Spain	2018	410
	13	DMCPEC2		Dog	Urine	South Korea	2019	410
	14	DMCPEC3		Dog	Ear	South Korea	2020	410
	15	DMCPEC7		Dog	Ear	South Korea	2019	410
	16	NB7CPEC		Dog	Rectal	South Korea	2021	410
	17	KBN10P04869	CP026473	Human	blood	South Korea	2017	410
	18	PT109	CP041031	Dog	Feces	Portugal	2018	410
	19	K71-77	CP040886	Human	blood	Norway	2010	410
	20	AR434	CP029122	Cat		Malaysia	2017	410
	21	AR437	CP029108	Dog		Malaysia	2017	410
	22	BA22372	CP040397	Human	blood	India	2016	410
	23	IVRI_Kol_CP4	CP034253		Mastitis Milk	India	2012	410
	24	1EC187	CP061108.1	Human		Ghana	2018	410
	25	ST410	CP029630	Human	Urine	Ghana		410
	26	EC-TO75	LS998785			Germany	2019	410
	27	RL465	LT594504			Germany	2016	410
	28	EcMAD1	LR595691			France	2018	410
	29	AMA1167	CP024801	Human	Liver	Denmark	2015	410
	30	MB98	CP073926	Poultry	Cloacal	Cuba	2013	410
	31	DC71	CP101615.1	Giant panda		China	2018	410
	32	EC25	CP035123	Human	Urine	China	2017	410
	33	SCEC020001	CP032426	Human		China	2016	410
	34	SCEC020026	CP034958	Human		China	2016	410
	35	WCHEC020031	CP033401	Human		China	2016	410
	36	WCHEC020032	CP034966	Human		China	2016	410
	37	WCHEC025943	CP027205		Sewage	China	2017	410
	38	WCHEC035148	CP029369		Sewage	China	2018	410
	39	FDAARGOS_433	CP023899	Human	Rectal	Canada	2015	410
	40	BR12_DEC	CP035325	Human	Urine	Brazil	2015	410
	41	Ecol_517	CP018965	Human		Brazil	2011	410
