# Supplementary material for: Genomic molecular epidemiology of carbapenemase-producing Escherichia coli ST410 isolates by complete genome analysis
Source: Vet Res. 2023 Sep 1;54:72. doi: 10.1186/s13567-023-01205-6 (PMC10472685; doi:10.1186/s13567-023-01205-6)
Supplement: Supplementary file 4 — Additional file 4: The pairwise SNP difference matrix of whole-chromosome datasets extracted from the reference genome. [file 13567_2023_1205_MOESM4_ESM.xlsx]

## Sheet: Supplementary
	Additional file 4. The pairwise SNP difference matrix of whole chromosome datasets extracted from the reference genome.
		042_CP042934	124_CP048344	1EC187_CP061108.1	38_CP048376	4238_CP103533	A1-180_CP040381	A1-181_CP040067	AMA1167_CP024801	AR24.2b_CP035944	AR434_CP029122	AR437_CP029108	BA22372_CP040397	BR12DEC_CP035325	DC71_CP101615.1	DMCPEC2	DMCPEC3	DMCPEC7	EC-TO75_LS998785	EC25_CP035123	EcMAD1_LR595691	Ecol_517_CP018965	Es_ST410_NW1_NDM_09_2017_CP031231	FDAARGOS_433_CP023899	IVRIKolCP4_CP034253	K71-77_CP040886	KBN10P04869_CP026473	MB98_CP073926	NB7CPEC	P24_WM1_05.20_CP085056.1	PT109_CP041031	RL465_LT594504	RUT3575_CP048010.1	YD786_CP013112.1	SCEC020001_CP032426	SCEC020026_CP034958	ST410_CP029630	UKDogLiverpool_CP031653	WCHEC020031_CP033401	WCHEC020032_CP034966	WCHEC025943_CP027205	WCHEC035148_CP029369
	042_CP042934	0	2156	1280	2141	1573	97	96	2132	5	1673	327	2149	1351	2144	1633	2146	2132	1276	1541	2123	1344	194	335	69	1263	2132	1469	2148	1552	1560	1285	2145	1298	1539	2139	1567	185	2142	338	2175	374
	124_CP048344	2156	0	1004	65	1898	2153	2152	60	2155	1788	2099	75	1484	76	561	74	58	1412	1402	49	1477	2185	2107	2133	989	60	1693	76	1415	1425	1011	71	1430	1404	75	1772	2171	78	2108	103	2146
	1EC187_CP061108.1	1280	1004	0	989	1022	1279	1278	982	1279	912	1443	999	608	994	483	998	982	536	798	973	601	1310	1451	1257	89	982	817	1000	809	819	135	993	558	798	989	896	1295	992	1452	1025	1490
	38_CP048376	2141	65	989	0	1883	2138	2137	29	2140	1773	2084	62	1469	61	548	61	45	1397	1387	36	1462	2170	2092	2118	974	29	1678	63	1400	1410	996	54	1415	1389	60	1757	2156	63	2093	88	2131
	4238_CP103533	1573	1898	1022	1883	0	1574	1573	1874	1574	1513	1738	1891	869	1886	1375	1888	1874	816	1043	1865	862	1605	1746	1556	1005	1874	1086	1892	1054	1062	1027	1887	850	1041	1881	1252	1592	1884	1747	1917	1783
	A1-180_CP040381	97	2153	1279	2138	1574	0	15	2129	96	1672	326	2146	1352	2141	1630	2143	2129	1277	1542	2120	1345	193	334	98	1262	2129	1470	2145	1553	1561	1284	2142	1299	1540	2136	1566	184	2139	337	2172	373
	A1-181_CP040067	96	2152	1278	2137	1573	15	0	2128	95	1671	325	2145	1351	2140	1629	2142	2128	1276	1541	2119	1344	192	333	97	1261	2128	1469	2144	1552	1560	1283	2141	1298	1539	2135	1565	183	2138	336	2171	372
	AMA1167_CP024801	2132	60	982	29	1874	2129	2128	0	2131	1764	2075	53	1460	52	539	52	36	1388	1382	27	1453	2161	2083	2109	965	0	1669	54	1393	1401	987	47	1406	1380	51	1748	2147	54	2084	79	2122
	AR24.2b_CP035944	5	2155	1279	2140	1574	96	95	2131	0	1672	326	2148	1352	2143	1632	2145	2131	1277	1542	2122	1345	193	334	68	1262	2131	1470	2147	1553	1561	1284	2144	1299	1540	2138	1566	184	2141	337	2174	373
	AR434_CP029122	1673	1788	912	1773	1513	1672	1671	1764	1672	0	1836	1781	1116	1776	1265	1780	1764	1039	1308	1755	1109	1703	1844	1648	895	1764	1021	1782	1319	1327	917	1777	1061	1306	1771	1177	1688	1774	1845	1807	1883
	AR437_CP029108	327	2099	1443	2084	1738	326	325	2075	326	1836	0	2092	1516	2087	1794	2089	2075	1441	1400	2066	1509	316	54	328	1426	2075	1634	2091	1411	1419	1448	2088	1461	1398	2082	1730	356	2085	59	2118	97
	BA22372_CP040397	2149	75	999	62	1891	2146	2145	53	2148	1781	2092	0	1477	69	550	63	47	1405	1399	38	1470	2178	2100	2126	982	53	1686	65	1410	1418	1004	66	1423	1397	68	1765	2164	71	2101	96	2139
	BR12DEC_CP035325	1351	1484	608	1469	869	1352	1351	1460	1352	1116	1516	1477	0	1472	961	1474	1460	246	296	1451	37	1383	1524	1324	591	1460	470	1478	307	315	613	1473	280	294	1467	877	1368	1470	1525	1503	1561
	DC71_CP101615.1	2144	76	994	61	1886	2141	2140	52	2143	1776	2087	69	1472	0	555	68	52	1400	1394	43	1465	2171	2095	2121	977	52	1681	70	1405	1413	999	65	1418	1392	41	1760	2159	44	2096	95	2134
	DMCPEC2	1633	561	483	548	1375	1630	1629	539	1632	1265	1794	550	961	555	0	531	503	889	1151	524	954	1662	1802	1610	466	539	1170	533	1162	1170	488	552	907	1149	554	1249	1648	557	1803	582	1841
	DMCPEC3	2146	74	998	61	1888	2143	2142	52	2145	1780	2089	63	1474	68	531	0	28	1402	1396	37	1467	2175	2097	2123	981	52	1683	46	1407	1415	1003	65	1420	1394	67	1764	2161	70	2098	95	2136
	DMCPEC7	2132	58	982	45	1874	2129	2128	36	2131	1764	2075	47	1460	52	503	28	0	1388	1382	21	1453	2161	2083	2109	965	36	1669	30	1393	1401	987	49	1406	1380	51	1748	2147	54	2084	79	2122
	EC-TO75_LS998785	1276	1412	536	1397	816	1277	1276	1388	1277	1039	1441	1405	246	1400	889	1402	1388	0	440	1379	239	1308	1449	1249	519	1388	437	1406	451	459	541	1401	86	438	1395	817	1293	1398	1450	1431	1486
	EC25_CP035123	1541	1402	798	1387	1043	1542	1541	1382	1542	1308	1400	1399	296	1394	1151	1396	1382	440	0	1373	289	1575	1408	1512	783	1382	662	1398	51	65	805	1393	470	44	1389	1069	1558	1392	1409	1425	1445
	EcMAD1_LR595691	2123	49	973	36	1865	2120	2119	27	2122	1755	2066	38	1451	43	524	37	21	1379	1373	0	1444	2152	2074	2100	956	27	1660	39	1384	1392	978	40	1397	1371	42	1739	2138	45	2075	70	2113
	Ecol_517_CP018965	1344	1477	601	1462	862	1345	1344	1453	1345	1109	1509	1470	37	1465	954	1467	1453	239	289	1444	0	1376	1517	1317	584	1453	463	1471	300	308	606	1466	273	287	1460	870	1361	1463	1518	1496	1554
	Es_ST410_NW1_NDM_09_2017_CP031231	194	2185	1310	2170	1605	193	192	2161	193	1703	316	2178	1383	2171	1662	2175	2161	1308	1575		1376	0	324	195	1293	2161	1501	2179	1586	1594	1315	2174	1330	1573	2168	1597	223	2171	327	2204	365
	FDAARGOS_433_CP023899	335	2107	1451	2092	1746	334	333	2083	334	1844	54	2100	1524	2095	1802	2097	2083	1449	1408	2074	1517	324	0	336	1434	2083	1642	2099	1419	1427	1456	2096	1469	1406	2090	1738	364	2093	67	2126	105
	IVRIKolCP4_CP034253	69	2133	1257	2118	1556	98	97	2109	68	1648	328	2126	1324	2121	1610	2123	2109	1249	1512	2100	1317	195	336	0	1240	2109	1442	2125	1525	1533	1262	2122	1271	1512	2116	1546	182	2119	339	2152	375
	K71-77_CP040886	1263	989	89	974	1005	1262	1261	965	1262	895	1426	982	591	977	466	981	965	519	783	956	584	1293	1434	1240	0	965	800	983	794	802	118	978	541	781	972	879	1278	975	1435	1008	1473
	KBN10P04869_CP026473	2132	60	982	29	1874	2129	2128	0	2131	1764	2075	53	1460	52	539	52	36	1388	1382	27	1453	2161	2083	2109	965	0	1669	54	1393	1401	987	47	1406	1380	51	1748	2147	54	2084	79	2122
	MB98_CP073926	1469	1693	817	1678	1086	1470	1469	1669	1470	1021	1634	1686	470	1681	1170	1683	1669	437	662	1660	463	1501	1642	1442	800	1669	0	1687	673	681	822	1682	435		1676	1033	1486	1679	1643	1712	1679
	NB7CPEC	2148	76	1000	63	1892	2145	2144	54	2147	1782	2091	65	1478	70	533	46	30	1406	1398	39	1471	2179	2099	2125	983	54	1687	0	1409	1417	1005	67	1424	1396	69	1766	2163	72	2100	97	2138
	P24_WM1_05.20_CP085056.1	1552	1415	809	1400	1054	1553	1552	1393	1553	1319	1411	1410	307	1405	1162	1407	1393	451	51	1384	300	1586	1419	1525	794	1393	673	1409	0	76	816	1404	481	55	1400	1080	1569	1403	1420	1436	1456
	PT109_CP041031	1560	1425	819	1410	1062	1561	1560	1401	1561	1327	1419	1418	315	1413	1170	1415	1401	459	65	1392	308	1594	1427	1533	802	1401	681	1417	76	0	824	1414	489	63	1408	1088	1577	1411	1428	1444	1464
	RL465_LT594504	1285	1011	135	996	1027	1284	1283	987	1284	917	1448	1004	613	999	488	1003	987	541	805	978	606	1315	1456	1262	118	987	822	1005	816	824	0	1000	563	803	994	901	1300	997	1457	1030	1495
	RUT3575_CP048010.1	2145	71	993	54	1887	2142	2141	47	2144	1777	2088	66	1473	65	552	65	49	1401	1393	40	1466	2174	2096	2122	978	47	1682	67	1404	1414	1000	0	1419	1393	64	1761	2160	67	2097	92	2135
	YD786_CP013112.1	1298	1430	558	1415	850	1299	1298	1406	1299	1061	1461	1423	280	1418	907	1420	1406	86	470	1397	273	1330	1469	1271	541	1406	435	1424	481	489	563	1419	0	468	1413	837	1313	1416	1470	1449	1506
	SCEC020001_CP032426	1539	1404	798	1389	1041	1540	1539	1380	1540	1306	1398	1397	294	1392	1149	1394	1380	438	44	1371	287	1573	1406	1512	781	1380	660	1396	55	63	803	1393	468	0	1387	1067	1556	1390	1407	1423	1443
	SCEC020026_CP034958	2139	75	989	60	1881	2136	2135	51	2138	1771	2082	68	1467	41	554	67	51	1395	1389	42	1460	2168	2090	2116	972	51	1676	69	1400	1408	994	64	1413	1387	0	1755	2154	15	2091	94	2129
	ST410_CP029630	1567	1772	896	1757	1252	1566	1565	1748	1566	1177	1730	1765	877	1760	1249	1764	1748	817	1069	1739	870	1597	1738	1546	879	1748	1033	1766	1080	1088	901	1761	837	1067	1755	0	1582	1758	1739	1791	1775
	UKDogLiverpool_CP031653	185	2171	1295	2156	1592	184	183	2147	184	1688	356	2164	1368	2159	1648	2161	2147	1293	1558	2138	1361	223	364	182	1278	2147	1486	2163	1569	1577	1300	2160	1313	1556	2154	1582	0	2157	367	2190	403
	WCHEC020031_CP033401	2142	78	992	63	1884	2139	2138	54	2141	1774	2085	71	1470	44	557	70	54	1398	1392	45	1463	2171	2093	2119	975	54	1679	72	1403	1411	997	67	1416	1390	15	1758	2157	0	2094	97	2132
	WCHEC020032_CP034966	338	2108	1452	2093	1747	337	336	2084	337	1845	59	2101	1525	2096	1803	2098	2084	1450	1409	2075	1518	327	67	339	1435	2084	1643	2100	1420	1428	1457	2097	1470	1407	2091	1739	367	2094	0	2127	90
	WCHEC025943_CP027205	2175	103	1025	88	1917	2172	2171	79	2174	1807	2118	96	1503	95	582	95	79	1431	1425	70	1496	2204	2126	2152	1008	79	1712	97	1436	1444	1030	92	1449	1423	94	1791	2190	97	2127	0	2165
	WCHEC035148_CP029369	374	2146	1490	2131	1783	373	372	2122	373	1883	97	2139	1561	2134	1841	2136	2122	1486	1445	2113	1554	365	105	375	1473	2122	1679	2138	1456	1464	1495	2135	1506	1443	2129	1775	403	2132	90	2165	0
	min: 0 max: 2204
	Percentage of reference genome covered by all isolates: 88.0893208410978
	4284225 positions was found in all analyzed genomes.
	Size of reference genome: 4863501
