# Supplementary material for: Genomic molecular epidemiology of carbapenemase-producing Escherichia coli ST410 isolates by complete genome analysis
Source: Vet Res. 2023 Sep 1;54:72. doi: 10.1186/s13567-023-01205-6 (PMC10472685; doi:10.1186/s13567-023-01205-6)
Supplement: Supplementary file 6 — Additional file 6: The dissemination metadata of antimicrobial resistance gene carriage in the whole-genome datasets, searched by in silico screening by the ResFinder 4.1 database. [file 13567_2023_1205_MOESM6_ESM.xlsx]

## Sheet: Supplementary
	Additional file 6: The dissemination metadata of antimicrobial resistance genes carriage in the whole genome datasets, searched by in silico screening by ResFinder 4.1 database.
	No.	Strain	aac(3)-IIa	aac(3)-IId	aac(3)-IV	aac(6')-Ib	aac(6')-Ib3	aac(6')-Ib-cr	aac(6')-IIc	aadA1	aadA2	aadA2b	aadA5	aadA16	aadA22	aph(3')-Ia	aph(3'')-Ib	aph(6)-Id	armA	rmtB	rmtC	ARR-3	blaCMY-2	blaCMY-6	blaCMY-42	blaCMY-121	blaCMY-132	blaCTX-M-2	blaCTX-M-3	blaCTX-M-15	blaCTX-M-55	blaCTX-M-65	blaKPC-2	blaNDM-1	blaNDM-5	blaNDM-7	blaOXA-1	blaOXA-9	blaOXA-181	blaTEM-1A	blaTEM-1B	blaTEM-33	blaTEM-34	blaTEM-35	blaTEM-141	blaTEM-176	blaTEM-206	blaSHV-12	blaVEB-5
	1	4238	O					O		O					O	O															O						O				O							O
	2	A1_180							O			O					O	O															O															O
	3	A1_181											O				O	O															O					O		O
	4	YD786								O	O					O	O	O										O
	5	Es_ST410_NW1_NDM_09_2017											O				O	O	O										O					O
	6	P24_WM1_05.20						O			O									O										O					O		O				O
	7	UK_Dog_Liverpool									O														O										O									O
	8	042																							O														O
	9	124		O				O					O				O	O						O						O							O		O		O
	10	38						O			O		O											O						O					O		O				O
	11	AR24_2b																							O														O
	12	RUT3575						O			O		O							O				O						O					O		O		O		O
	13	DMCPEC2		O													O	O					O			O									O
	14	DMCPEC3	O	O									O					O					O												O						O
	15	DMCPEC7		O													O	O					O												O
	16	NB7CPEC		O									O					O					O				O					O			O						O
	17	KBN10P04869		O				O			O		O				O	O						O						O					O		O		O		O
	18	PT109						O					O																	O							O		O
	19	K71-77		O				O													O			O										O			O
	20	AR434		O			O	O																																									O
	21	AR437						O																						O							O
	22	BA22372		O				O					O										O							O							O		O		O
	23	IVRI_Kol_CP4									O									O					O										O						O	O	O		O		O
	24	1EC187						O																						O							O		O		O
	25	ST410				O		O		O	O																			O				O				O		O
	26	EC-TO75																												O
	27	RL465								O						O	O	O												O											O
	28	EcMAD1		O				O					O										O							O							O		O		O
	29	AMA1167		O				O			O												O							O					O		O		O		O
	30	MB98	O					O					O																	O							O
	31	DC71									O		O							O			O												O						O
	32	EC25		O				O					O	O								O							O							O	O				O
	33	SCEC020001						O																											O		O
	34	SCEC020026		O				O					O										O							O					O		O				O
	35	WCHEC020031		O				O					O				O	O					O												O		O				O
	36	WCHEC020032		O									O												O				O						O						O				O		O
	37	WCHEC025943		O	O			O						O	O		O	O		O		O	O									O			O						O
	38	WCHEC035148																							O
	39	FDAARGOS_433						O			O									O					O					O					O		O		O		O
	40	BR12_DEC											O
	41	Ecol_517						O					O																	O			O				O
[truncated: 31 more columns]
