# Supplementary material for: Genomic molecular epidemiology of carbapenemase-producing Escherichia coli ST410 isolates by complete genome analysis
Source: Vet Res. 2023 Sep 1;54:72. doi: 10.1186/s13567-023-01205-6 (PMC10472685; doi:10.1186/s13567-023-01205-6)
Supplement: Supplementary file 7 — Additional file 7: Genomic metadata of virulence genes (presence or absence), serotypes, Salmonella pathogenicity islands (SPIs) and FimH types searched on the Center for Genomic Epidemiology (CGE) server. [file 13567_2023_1205_MOESM7_ESM.xlsx]

## Sheet: Supplementary
	Additional file 7. Genomic metadata of virulence genes (presence or absence), serotypes, salmonella pathogenicity islands (SPIs) and FimH types searched on Center for Genomic Epidemiology (CGE) server.
	Strain	anr	astA	cib	cma	cnf1	csgA	cvaC	fimH	fyuA	gad	hha	hlyA	hlyE	hlyF	hra	iroN	irp2	iss	iucC	iutA	lpfA	nlpl	ompT	papA_F13	papA_F19	papA_F43	papC	senB	sitA	terC	tia	tibA	traJ	traT	yehA	yehB	yehC	yehD	Serotypes	HPI (%, identity)	fimH type
1	4238	O	O		O		O		O	O	O			O	O			O		O	O	O	O	O						O	O			O	O	O	O	O	O	O15:H6	99.62	fimH24
2	A1_180						O		O		O	O		O								O	O			O					O	O				O	O	O	O	H21		fimH24
3	A1_181						O		O		O			O								O	O			O					O	O				O	O	O	O	H21		fimH24
4	YD786	O					O		O	O	O			O				O				O	O					O			O			O	O	O	O	O	O	H9	99.75	fimH24
5	Es_ST410_NW1_NDM_09_2017						O		O	O	O			O				O		O	O	O	O							O	O						O	O	O	O8:H21	99.87	fimH24
6	P24_WM1_05.20	O				O	O		O	O	O		O	O		O		O		O	O	O	O				O	O	O	O	O			O	O	O	O	O	O	H9	99.75	fimH24
7	UK_Dog_Liverpool	O					O		O	O	O			O				O		O	O	O	O							O	O			O	O	O	O	O	O	O8:H21	98.23	fimH24
8	042						O		O		O			O								O	O								O					O	O	O	O	H21		fimH24
9	124	O					O		O		O			O									O								O					O	O	O	O	O8:H9		fimH24
10	38	O					O		O		O			O									O								O					O	O	O	O	O8:H9		fimH24
11	AR24_2b						O		O		O			O								O	O								O					O	O	O	O	H21		fimH24
12	RUT3575	O					O		O		O	O		O									O								O			O	O	O	O	O	O	O8:H9		fimH24
13	DMCPEC2	O					O		O		O			O								O	O								O					O	O	O	O	O8:H9		fimH24
14	DMCPEC3	O	O				O		O		O			O									O								O	O				O	O	O	O	O8:H9		fimH24
15	DMCPEC7	O					O		O		O			O									O								O					O	O	O	O	O8:H9		fimH24
16	NB7CPEC	O					O		O		O			O									O								O			O	O	O	O	O	O	O8:H9		fimH24
17	KBN10P04869	O					O		O	O	O			O				O					O								O					O	O	O	O	H9	99.75	fimH24
18	PT109	O					O		O	O	O			O				O		O	O	O	O						O	O	O					O	O	O	O	H9	99.75	fimH24
19	K71-77	O				O	O		O	O	O		O	O		O		O		O	O	O	O		O			O		O	O			O	O	O	O	O	O	O8:H9	98.11	fimH24
20	AR434	O							O		O			O								O	O								O						O	O	O	O179:H9		fimH24
21	AR437	O					O		O		O			O						O	O	O	O								O				O	O		O	O	O8:H21		fimH24
22	BA22372	O					O		O		O	O		O									O								O					O	O	O	O	O8:H9		fimH24
23	IVRI_Kol_CP4	O					O		O		O			O								O	O								O			O	O	O	O	O	O	H21		fimH24
24	1EC187					O	O		O	O	O		O	O		O		O		O	O	O	O		O			O		O	O					O	O	O	O	O8:H9	100	fimH24
25	ST410						O		O		O			O								O	O								O		O			O	O	O	O	O132:H18		fimH24
26	EC-TO75	O					O		O	O	O			O				O		O	O	O	O							O	O			O		O	O	O	O	O8:H9	99.75	fimH24
27	RL465	O		O	O		O	O	O		O			O	O	O	O		O			O	O	O						O	O			O	O	O	O	O	O	O8:H9		fimH24
28	EcMAD1	O					O		O		O			O									O								O					O	O	O	O	O8:H9		fimH24
29	AMA1167	O					O		O		O			O									O								O					O	O	O	O	O8:H9		fimH24
30	MB98	O	O				O		O	O	O			O				O		O	O	O	O			O		O		O	O	O				O		O	O	O76:H9	99.75	fimH24
31	DC71	O					O		O		O			O									O								O			O	O	O	O	O	O	O8:H9		fimH24
32	EC25	O					O		O	O	O			O				O	O	O	O	O	O							O	O				O	O	O	O	O	H9	99.75	fimH24
33	SCEC020001						O		O		O			O		O		O	O	O	O		O							O	O					O	O	O	O	H9	99.75	fimH24
34	SCEC020026						O		O		O			O									O								O					O	O	O	O	O8:H9		fimH24
35	WCHEC020031						O		O		O			O									O								O					O	O	O	O	O8:H9		fimH24
36	WCHEC020032						O		O		O			O									O								O				O	O	O	O	O	O8:H21		fimH24
37	WCHEC025943						O		O		O			O									O								O					O	O	O	O	O8:H9		fimH24
38	WCHEC035148						O		O		O			O						O	O	O	O							O	O					O		O	O	O8:H21		fimH24
39	FDAARGOS_433						O		O		O			O						O	O	O	O							O	O				O	O		O	O	O8:H21		fimH24
40	BR12_DEC						O		O	O	O			O				O		O	O	O	O							O	O					O	O	O	O	H9	99.75	fimH24
41	Ecol_517						O		O	O	O			O				O			O	O	O						O		O	O				O	O	O	O	H9	99.75	fimH24
		AraC negative regulator	Heat-stable enterotoxin EAST-1	Colicin ib	Colicin M activity	Cytotoxic necrotizing factor 1	curlin major subunit CsgA	Microcin C	Type 1 fimbriae	Siderophore receptor	Glutamate decarboxylase	hemolysin expression modulator Hha (previous rmoA)	Hemolysin A	Avian E. coli haemolysin	High molecular weight protein 2 non-ribosomal peptide synthetase	Heat-resistant agglutinin	Enterobactin siderophore receptor protein	High molecular weight protein 2 non-ribosomal peptide synthetase	Increased serum survival	Aerobactin synthetase	Ferric aerobactin receptor	Long polar fimbriae	lipoprotein NlpI precursor	Outer membrane protease (protein protease 7)		Major pilin subunit F19	Major pilin subunit F43	Outer membrane usher P fimbriae	Plasmid-encoded enterotoxin	Iron transport protein	Tellurium ion resistance protein	Tia Invasion determinant	TibA Adhesin/invasin (Glycoprotein)	Protein TraJ (Positive regulator of conjugal transfer operon)	Outer membrane protein complement resistance	Outer membrane lipoprotein, YHD fimbriael cluster	Outer membrane lipoprotein, YHD fimbriael cluster	Chaperone, YHD fimbriael cluster	Major pilin subunit, YHD fimbriael cluster		HPI
