# Supplementary material for: Genomic molecular epidemiology of carbapenemase-producing Escherichia coli ST410 isolates by complete genome analysis
Source: Vet Res. 2023 Sep 1;54:72. doi: 10.1186/s13567-023-01205-6 (PMC10472685; doi:10.1186/s13567-023-01205-6)
Supplement: Supplementary file 8 — Additional file 8: Plasmid-type metadata identified by PlasmidFinder 2.1 and presented as gene identity (%). [file 13567_2023_1205_MOESM8_ESM.xlsx]

## Sheet: Supplementary
		Additional file 8. Plasmid types metadata identified by PlasmidFinder 2.1 and presented as gene identity (%).
		Strain	Col(BS512)	Col156	ColpVC	IncB/O/K/Z	IncC	IncFIA	IncFIB(AP001918)	IncFIB(K)	IncFII	IncFII(29)	IncFII(K)	IncFII(pAMA1167-NDM-5)	IncFII(pHN7A8)	IncFII(pRSB107)	IncHI1A	IncHI1B(R27)	IncHI2	IncHI2A	IncN	IncP1	IncR	IncX1	IncX2	IncX3	IncX4	IncY	p0111
	1	4238				100															99.61			98.93
	2	A1_180					100			99.82	99.62								100	100								98.95
	3	A1_181					100	99.74								100												98.56
	4	YD786										100							100	99.52				98.93	100
	5	Es_ST410_NW1_NDM_09_2017						99.48	98.39															99.47				99.48
	6	P24_WM1_05.20		98.7				99.48																				99.74
	7	UK_Dog_Liverpool						99.48	98.24		100																	99.48
	8	042																								100
	9	124	100					99.74						98.85												100
	10	38	100					99.74
	11	AR24_2b																								100
	12	RUT3575	100											100									100			100
	13	DMCPEC2						99.74	98.39					100												100
	14	DMCPEC3						99.74	98.39					100												100
	15	DMCPEC7						99.74	98.39					100												100
	16	NB7CPEC						99.74	98.39					100	100											100			98.08
	17	KBN10P04869						99.74	98.39					100												100		99.87
	18	PT109						99.48																		100
	19	K71-77					100	99.48	98.39
	20	AR434					100
	21	AR437	100					99.48																				99.48
	22	BA22372						99.74	98.24					100												100
	23	IVRI_Kol_CP4									100
	24	1EC187	100					99.74																		100
	25	ST410															99.76	100
	26	EC-TO75						99.48													99.81
	27	RL465							98.1
	28	EcMAD1	100					99.74	98.39					100												100
	29	AMA1167	100					99.74						100												100
	30	MB98						99.48
	31	DC71						99.74			100			100															99.1
	32	EC25						99.48	98.39				98.65													100
	33	SCEC020001			98.96			99.48																		100
	34	SCEC020026	100											100												100
	35	WCHEC020031	100					99.74						100												100
	36	WCHEC020032	100		98.45																					100		99.48
	37	WCHEC025943	99.57								99.23								100			100				100		99.74
	38	WCHEC035148	100					99.48													99.2
	39	FDAARGOS_433	100					99.48	98.39		100															100	100		99.48
	40	BR12_DEC						99.48	98.39
	41	Ecol_517						99.48	98.39												99.42
			Sequence identity (%)
